# Supplementary material for: Barriers and Opportunities for Patient-Reported Outcome Implementation: A National Pediatrician Survey in the United States
Source: Children (Basel). 2022 Feb 2;9(2):185. doi: 10.3390/children9020185 (PMC8870373; doi:10.3390/children9020185)
Supplement: Supplementary file 1 [file children-09-00185-s001.zip]

Archive with 1 entries (1 files):
- children-1534783-supplementary.pdf
